# Supplementary material for: Neutrophil-to-lymphocyte ratio (NLR), platelet-to-lymphocyte ratio (PLR) are more prominent in retinal artery occlusion (RAO) compared to retinal vein occlusion (RVO)
Source: PLoS One. 2022 Feb 3;17(2):e0263587. doi: 10.1371/journal.pone.0263587 (PMC8812939; doi:10.1371/journal.pone.0263587)
Supplement: S1 Dataset — (XLSX) [file pone.0263587.s001.xlsx]

## Sheet: Desecription of data set
This is a data set for "Neutrophil-to-lymphocyte Ratio (NLR), Platelet-to-lymphocyte Ratio (PLR) are more prominent in retinal artery occlusion (RAO) compared to retinal vein occlusion (RVO)"
This retrospective study has been submitted to Plos One: PONE-D-21-18118
The data is provided by Tiezhu Lin "360970814@qq.com"
Please contact Tiezhu if you plan to conduct analyses on these data for publication

## Sheet: Description of variable
Variable name	Variable description
ID	Patient ID code
M	Male
F	Female
HDL	High-density lipoprotein
LDL	Low-density lipoprotein
NLR	Neutrophil to lymphocyte rati
PLR	Platelet to lymphocyte ratio
MHR	Monocyte to high-density lipoprotein ratio
RDW	Red cell distribution width
MPV	Mean Platelet Volume

## Sheet: RAO
ID	Gender	Age (year)	Onset time（ day）	Hypertension	Diabetes	Height(M)	Weight(KG)	BMI（KG/m2）	White blood cell count (109/µl)	Neutrophil count (109/µl)	lymphocyte count(109/µl)	Platelet count (109/µl)	Monocyte count (109/µl)	HDL, mg/dl	LDL, mg/dl	Total cholesterol (mg/dl)	Triglyceride (mg/dl)	Fasting glucose (mg/dl)	NLR	PLR	MHR	RDW	MPV
1	1	66	1	0	1	1.73	73.5	24.5581	4.44	3.04	0.99	160	0.36	1.13	2.95	4.5	2.48	9.1	3.07071	161.616	0.318584	12.4	7.5
2	0	39	30	0	0	1.58	65	26.0375	8.9	7.24	1.29	339	0.36	1.67	3.2	5.4	0.88	6.14	5.6124	262.791	0.215569	13.5	5.9
3	0	84	3	0	0	1.5	53	23.5556	7.9	5.61	1.72	223	0.56	1.48	3.3	5.4	1.79	4.5	3.26163	129.651	0.378378	12.9	7
4	1	61	30	1	0	1.76	63	20.3383	8.15	5.24	2.18	226	0.7	1.69	3.8	5.5	1.21	4.84	2.40367	103.67	0.414201	13	6
5	1	65	7	0	0	1.61	86	33.1777	5.03	4.08	0.54	171	0.39	1.86	3.7	4.9	1.89	6.56	7.55556	316.667	0.209677	12.6	6.1
6	1	80	2	0	0	1.7	70	24.2215	7.44	5.62	1.34	170	0.36	1.42	4.1	5.1	1.51	5.17	4.19403	126.866	0.253521	13.4	9.5
7	0	73	10	0	0	1.57	80	32.4557	10.9	8.18	2.16	231	0.54	1.87	4.8	8	2.32	4.3	3.78704	106.944	0.28877	13	6.1
8	0	76	3	1	0	1.69	60	21.0077	10.5	8.29	1.65	257	0.41	1.86	4.3	6.9	0.92	5.54	5.02424	155.758	0.22043	12.4	6.8
9	1	80	1	0	0	1.6	60	23.4375	7.28	5.4	1.08	178	0.78	1.71	3.1	4.5	2.05	4.72	5	164.815	0.45614	13	6.8
10	1	72	5	0	0	1.57	46	18.662	3.68	2.62	0.96	146	0.11	1.79	2.9	4.6	2.1	6.51	2.72917	152.083	0.0614525	13.2	6.6
11	0	70	1	1	0	1.64	60	22.3081	13.2	11.4	1.16	289	0.67	1.58	4.38	7.41	1.78	6.79	9.82759	249.138	0.424051	12.2	6.5
12	1	38	2	0	0	1.78	102	32.1929	11.8	10.2	1.04	311	0.46	1.43	2.95	5.1	1.71	6.2	9.80769	299.038	0.321678	12.5	6.2
13	0	64	1	1	1	1.65	65	23.8751	7.63	6.16	1.06	220	0.38	1.8	2.74	5.4	0.72	14.3	5.81132	207.547	0.211111	12	6.5
14	1	61	2	0	0	1.68	55	19.487	12.5	9.57	2.05	376	0.78	1.86	3.4	5.4	0.87	4.82	4.66829	183.415	0.419355	12.4	4.9
15	1	63	1	0	0	1.67	61	21.8724	8.9	7.09	1.39	221	0.38	1.04	3	4.3	0.95	5.01	5.10072	158.993	0.365385	11.7	7.5
16	0	62	3	0	1	1.58	56	22.4323	11.7	9.92	1.3	230	0.47	1.33	3.4	5	0.73	6.36	7.63077	176.923	0.353383	12.5	7.2
17	0	60	3	0	0	1.54	67	28.251	11.5	9.42	1.26	196	0.77	1.45	2.3	4.3	1.65	7.06	7.47619	155.556	0.531034	12.5	6.8
18	1	38	5	1	0	1.7	62	21.4533	12.5	10.1	1.71	220	0.68	1.58	4.3	6.1	1.9	4.51	5.90643	128.655	0.43038	12.6	7.2
19	0	60	1	1	0	1.55	54	22.4766	10.5	8.02	1.76	275	0.65	1.72	7.25	10.4	1.97	11.3	4.55682	156.25	0.377907	12.8	7.2
20	0	51	1	0	0	1.57	66	26.7759	10.1	8.49	1.08	308	0.47	1.67	3.1	5	1.07	7.56	7.86111	285.185	0.281437	13	4.7
21	0	53	1	1	0	1.62	50	19.052	6.4	4.97	1.11	323	0.3	2.18	4.8	8	1.07	4.82	4.47748	290.991	0.137615	12.2	5.5
22	1	63	1	0	0	1.7	72	24.9135	10.8	9.09	1.08	238	0.57	1.35	3.1	4.9	1.74	4.98	8.41667	220.37	0.422222	12.4	8
23	0	69	2	1	0	1.6	54	21.0938	8.54	6.97	1.11	367	0.4	1.93	4.5	7	1.34	6.5	6.27928	330.631	0.207254	13.6	4.5
24	0	53	3	0	0	1.63	77	28.9811	4.13	2.45	1.22	229	0.43	1.59	3.6	5.5	1.65	5.14	2.0082	187.705	0.27044	13	6.2
25	0	71	5	0	0	1.6	50	19.5312	7.26	5.52	1.23	277	0.42	2.01	4.5	5.8	1.74	4.58	4.4878	225.203	0.208955	13.4	6.3
26	1	75	60	0	0	1.71	63	21.5451	3.59	2.15	0.98	157	0.39	1.68	3.9	5.1	1.98	5.51	2.19388	160.204	0.232143	12.7	6.2
27	1	66	7	0	0	1.7	51	17.6471	12.7	10	1.82	210	0.86	1.92	5	6	1.23	5.24	5.49451	115.385	0.447917	14.1	6.1
28	1	35	2	0	0	1.7	68	23.5294	11.4	9.45	1.14	228	0.78	1.63	4.6	5.6	1.15	4.33	8.28947	200	0.478528	12.6	6.1
29	0	64	3	1	1	1.6	92	35.9375	7.11	5.76	0.91	240	0.43	1.67	4.8	5.8	1.36	11.24	6.32967	263.736	0.257485	14.1	9
30	1	79	4	0	0	1.64	45	16.7311	8.15	6.66	1.15	206	0.31	1.63	2.6	3.9	1.69	5.32	5.7913	179.13	0.190184	12.5	11.1
31	0	72	30	1	1	1.52	66	28.5665	8.42	7.41	0.92	177	0.07	1.58	3.8	5.9	3.96	10.84	8.05435	192.391	0.0443038	12.1	12.3
32	0	73	1	0	0	1.6	71	27.7344	7.35	5.89	1.2	221	0.24	1.46	4	5.6	2.08	6.52	4.90833	184.167	0.164384	12.4	11.2
33	0	72	30	1	1	1.52	66	28.5665	8.42	7.41	0.92	177	0.07	1.58	3.8	5.9	3.96	9.84	8.05435	192.391	0.0443038	13.1	12.3
34	0	86	7	0	0	1.56	43	17.6693	7.02	6.06	0.68	188	0.26	1.32	3.3	4.5	0.82	4.33	8.91176	276.471	0.19697	13.1	7.3
35	1	53	15	0	0	1.74	67	22.1297	8.54	7	1.22	179	0.3	1.19	3.21	5.42	1.67	5.89	5.7377	146.721	0.252101	12.2	6.4
36	0	82	1	1	0	1.55	60	24.974	6.76	5.08	1.33	168	0.33	1.45	2.12	4.2	1.88	7.12	3.81955	126.316	0.227586	12.5	6.7
37	0	77	2	0	0	1.52	52	22.5069	12.4	9.67	1.96	197	0.73	1.9	3.05	5.39	1.39	6.48	4.93367	100.51	0.384211	13.5	7.5
38	1	61	1	0	1	1.71	75	25.6489	6.93	5.93	0.8	224	0.18	1.91	3.39	5.73	1.47	9.47	7.4125	280	0.0942408	12.3	5.7
39	1	82	1	0	0	1.8	74	22.8395	8.67	6.27	2.05	203	0.31	1.24	2.7	3.8	1.26	5.95	3.05854	99.0244	0.25	11.8	10.5
40	1	58	8	0	0	1.65	66	24.2424	9.89	8.12	1.48	222	0.28	1.42	2.3	9.6	1.69	5.09	5.48649	150	0.197183	12.3	10.9
41	1	65	5	1	0	1.67	55	19.721	8.28	6.79	1.3	180	0.27	1.86	3.5	4.9	0.68	5.86	5.22308	138.462	0.145161	11.8	9.7
	0=F 1=M			1=YES	1=YES

## Sheet: RVO
ID	Gender	Age (year)	Onset time（ day）	Hypertension	Diabetes	Height(M)	Weight (KG)	BMI（KG/m2）	White blood cell count (109/µl)	Neutrophil count (109/µl)	lymphocyte count(109/µl)	Platelet count (109/µl)	Monocyte count (109/µl)	HDL, mg/dl	LDL, mg/dl	Total cholesterol (mg/dl)	Triglyceride (mg/dl)	Fasting glucose (mg/dl)	NLR	PLR	MHR	RDW	MPV
1	1	63	180	0	0	1.68	68	24.093	5.56	3.76	1.42	260	0.34	1.35	3.2	4.9	1.79	5.1	2.64789	183.099	0.251852	12.1	8.3
2	1	36	30	0	0	1.72	65	21.9713	8.69	6.29	1.95	289	0.4	0.95	5.3	4.1	1.42	4.8	3.22564	148.205	0.421053	12	9.2
3	1	74	1	0	0	1.85	67	19.5763	5.93	3.51	1.78	198	0.53	1.39	4.1	5.6	0.69	6.76	1.97191	111.236	0.381295	12.3	6.2
4	1	64	3	0	0	1.65	65	23.8751	4.88	3.69	0.86	214	0.27	2.33	3.8	4.4	0.63	4.61	4.2907	248.837	0.11588	12	5.8
5	0	57	60	0	0	1.55	60	24.974	8.02	6.3	1.29	226	0.36	1.74	3.3	5.8	1.86	5.91	4.88372	175.194	0.206897	12.8	8.3
6	0	68	90	0	0	1.64	71	26.398	5.44	3.39	1.52	264	0.47	1.86	3.6	5.4	1.67	5.16	2.23026	173.684	0.252688	12.4	5.9
7	0	69	20	0	0	1.56	59	24.2439	3.5	1.74	1.36	192	0.31	1.42	4.5	6.8	2.54	5.68	1.27941	141.176	0.21831	11.9	8.6
8	1	56	10	0	0	1.65	67	24.6097	6.51	4.01	2.12	206	0.29	1.47	2.9	5	2.01	6.64	1.89151	97.1698	0.197279	12.5	9.4
9	1	59	150	0	0	1.58	67	26.8386	6.04	4.15	1.41	174	0.43	1.48	2.8	4.7	1.43	4.99	2.94326	123.404	0.290541	12.1	8.4
10	0	74	90	0	0	1.57	64	25.9645	6.69	4.85	1.49	242	0.33	1.06	3.06	5.05	1.45	4.8	3.25503	162.416	0.311321	12.5	6.5
11	0	58	20	0	1	1.6	68	26.5625	9.52	6.13	2.82	232	0.48	1.59	3.7	6.3	2.53	8.52	2.17376	82.2695	0.301887	12.7	6.8
12	0	71	15	1	0	1.5	58	25.7778	6.55	3.67	2.55	297	0.28	1.55	4	6.6	3.1	4.66	1.43922	116.471	0.180645	12.7	6.8
13	0	65	180	0	1	1.58	67	26.8386	4.57	2.81	1.37	212	0.31	1.38	4	6.3	2.19	7.32	2.05109	154.745	0.224638	12.4	7.3
14	0	59	120	0	0	1.7	66	22.8374	5.8	3.52	1.79	242	0.45	2.53	2.7	5.2	0.6	5.45	1.96648	135.196	0.177866	12.2	6.1
15	1	65	180	0	0	1.7	71	24.5675	7.38	4.93	1.83	225	0.44	1.24	4.1	4.6	1.11	4.47	2.69399	122.951	0.354839	13.1	7.6
16	1	54	10	0	0	1.72	78	26.3656	9.12	5.27	3.3	254	0.46	1.5	3.7	5	2.18	6.63	1.59697	76.9697	0.306667	12.6	6.6
17	1	84	20	0	1	1.75	81	26.449	8.11	5.78	1.39	191	0.6	1.19	2.6	4.5	2.51	6.96	4.15827	137.41	0.504202	12.5	10.8
18	1	70	90	1	0	1.7	93	32.1799	7.64	5.01	2.18	220	0.38	1.08	2.2	3.6	0.76	5.22	2.29817	100.917	0.351852	11.8	6
19	1	54	90	0	0	1.54	66	27.8293	8.89	5.57	2.27	235	0.89	1.53	4.3	5.8	1.18	5.36	2.45374	103.524	0.581699	13.1	6.6
20	0	71	60	1	0	1.59	54	21.3599	6.36	4.44	1.43	213	0.39	1.58	4.04	6.59	3.04	8.7	3.1049	148.951	0.246835	13	6.2
21	0	62	20	0	0	1.58	54	21.6311	6.82	4.04	2.27	240	0.42	0.89	5.6	4	2.12	5.5	1.77974	105.727	0.47191	12	6.3
22	1	52	30	1	1	1.63	71	26.7229	6.68	4.83	1.33	267	0.44	1.9	3.4	4.6	3.1	8.07	3.63158	200.752	0.231579	12.7	6.3
23	0	69	90	0	0	1.6	60	23.4375	4.77	3.04	1.45	364	0.24	1.52	3.45	5.9	1.69	5.8	2.09655	251.034	0.157895	12.8	9.3
24	0	65	6	1	0	1.55	48	19.9792	9.54	7.49	1.45	322	0.56	1.47	2.8	4.3	1.28	4.72	5.16552	222.069	0.380952	12.5	4.3
25	0	73	180	0	1	1.6	65	25.3906	6.42	4.48	1.28	266	0.55	0.99	4.1	4.6	3.21	7.48	3.5	207.812	0.555556	12	6.9
26	1	52	60	0	0	1.8	88	27.1605	6.36	3.26	2.64	201	0.39	1.18	4.3	7.16	1.86	6.86	1.23485	76.1364	0.330508	12	6.5
27	0	56	20	1	0	1.67	56	20.0796	3.88	2.17	1.24	200	0.44	1.23	2.7	4.6	1.61	6.49	1.75	161.29	0.357724	12.5	6.7
28	0	68	20	0	0	1.6	65	25.3906	5.6	3.44	1.64	276	0.46	1.64	5.3	5.6	1.27	5.71	2.09756	168.293	0.280488	11.7	5.1
29	1	61	30	0	0	1.6	63	24.6094	5.19	3.13	1.61	219	0.37	0.93	2.6	4.3	2.24	4.3	1.9441	136.025	0.397849	12.3	5.4
30	0	70	30	0	1	1.5	57	25.3333	5.22	3.91	1.03	174	0.26	1.98	3.1	5	1.24	4.25	3.79612	168.932	0.131313	13.1	7.6
31	0	63	20	1	0	1.57	53	21.5019	3.44	2.11	1.08	194	0.22	1.3	2.5	4.1	1.71	4.88	1.9537	179.63	0.169231	12.3	5.6
32	1	69	60	0	0	1.62	60	22.8624	7.08	4.75	1.79	202	0.5	1.84	2.3	4.2	1.57	5.17	2.65363	112.849	0.271739	12.5	6.7
33	1	64	20	1	1	1.65	74	27.1809	3.91	2.27	1.22	110	0.32	1.56	4.2	4.5	2.73	10.92	1.86066	90.1639	0.205128	12.5	8.7
34	0	64	180	1	0	1.58	60	24.0346	4.62	2.76	1.46	240	0.32	1.8	3.4	5.2	2.16	5	1.89041	164.384	0.177778	12.5	7.1
35	1	69	15	0	0	1.78	92	29.0367	7.37	4.28	2.27	249	0.43	1.64	4.5	6.7	4.56	5.61	1.88546	109.692	0.262195	11.6	9.2
36	0	57	90	0	0	1.6	60	23.4375	5.2	3.86	0.94	193	0.36	1.78	2.5	4.6	2.68	5.45	4.10638	205.319	0.202247	13.5	6
37	0	61	1	0	0	1.63	60	22.5827	5.67	3.45	1.91	212	0.28	1.81	3.7	6.1	1.37	4.94	1.80628	110.995	0.154696	12	8.9
38	1	64	3	0	0	1.65	65	23.8751	4.88	3.69	0.86	214	0.27	2.33	1.8	4.4	0.63	4.61	4.2907	248.837	0.11588	12	5.8
39	0	66	20	0	0	1.58	55	22.0317	7.37	3.89	3.04	268	0.32	2.26	3	4.3	1.86	4.68	1.27961	88.1579	0.141593	14.3	9.3
40	0	69	2	1	0	1.6	54	21.0938	8.54	6.97	1.11	353	0.4	1.93	4.5	7	1.34	6.5	6.27928	318.018	0.207254	13.6	4.5
41	0	50	15	1	0	1.62	65	24.7676	5.03	3.4	1.26	205	0.34	1.25	3.4	6	2.74	4.81	2.69841	162.698	0.272	12.3	7.6
42	0	76	180	1	0	1.62	75	28.578	3.95	2.25	1.28	278	0.39	1.05	2.8	4.4	1.36	6.25	1.75781	217.188	0.371429	11.8	6.6
43	1	45	10	0	0	1.72	82	27.7177	4.13	2.6	1.05	162	0.43	1.41	3.5	5.5	1.39	5.28	2.47619	154.286	0.304965	11.8	6.9
44	1	60	7	1	1	1.75	90	29.3878	7.54	5.11	1.54	284	0.72	2.17	2.5	3.3	1.7	10.59	3.31818	184.416	0.331797	13	5.4
45	0	81	180	1	0	1.55	54	22.4766	3.57	1.6	1.34	224	0.55	2.19	6.3	7.2	1.33	5.97	1.19403	167.164	0.251142	14	5.9
46	0	77	60	0	0	1.64	62	23.0518	4.64	2.88	1.45	195	0.26	2.19	5.5	7.6	1.24	6.72	1.98621	134.483	0.118721	12.2	8.8
47	1	65	30	0	0	1.7	76	26.2976	5.59	3.24	1.73	230	0.38	1.89	3.3	4.7	0.68	6.16	1.87283	132.948	0.201058	12.1	10.4
48	0	59	60	0	0	1.63	64	24.0882	5.43	4.43	0.77	197	0.18	1.71	2.48	4.28	0.73	7.77	5.75325	255.844	0.105263	11.9	7
49	0	65	30	0	0	1.67	66	23.6652	4.89	2.8	1.64	262	0.31	1.6	3.72	6.14	2.16	7.25	1.70732	159.756	0.19375	11.8	6.1
50	1	65	10	0	0	1.68	78	27.6361	6.71	3.95	2.21	147	0.46	1.34	3	6.3	4.64	4.57	1.78733	66.5158	0.343284	11.8	10.1
	0=F 1=M			1=YES	1=YES

## Sheet: control
ID	Gender	Age (year)	Hypertension	Diabetes	Height (M)	Weight(KG)	BMI（KG/m2）	White blood cell count (109/µl)	Neutrophil count (109/µl)	lymphocyte count(109/µl)	Platelet count (109/µl)	Monocyte count (109/µl)	HDL, mg/dl	LDL, mg/dl	Total cholesterol (mg/dl)	Triglyceride (mg/dl)	Fasting glucose (mg/dl)	NLR	PLR	MHR	RDW	MPV
1	0	76	1	0	1.57	66	26.7759	5.94	3.45	1.98	220	0.33	1.7	2.9	4.3	1.67	6.64	1.74242	111.111	0.194118	13.6	5.9
2	1	71	0	0	1.7	71	24.5675	6.24	3.63	2.08	247	0.48	1.66	3.3	7.1	1.83	7.64	1.74519	118.75	0.289157	12.5	9.2
3	0	79	0	0	1.53	41	17.5146	4.42	2.82	1.23	127	0.22	1.72	3.4	5	1.6	6.1	2.29268	103.252	0.127907	12.2	5
4	1	62	0	0	1.7	74	25.6055	3.34	1.3	1.66	180	0.15	1.68	3.5	4.6	1.55	6.56	0.783133	108.434	0.0892857	12	8.8
5	1	59	0	0	1.85	69	20.1607	8.26	5.56	2.11	260	0.36	1.69	3.7	4.7	0.9	5.91	2.63507	123.223	0.213018	12.6	9.2
6	1	69	0	1	1.78	75	23.6713	5.27	2.24	2.42	210	0.44	1.44	2.4	5.9	1.15	12.43	0.92562	86.7769	0.305556	12	5.3
7	1	78	1	0	1.62	56	21.3382	6.81	4.73	1.84	256	0.22	1.76	3.1	5.9	1.69	7.76	2.57065	139.13	0.125	12.5	6.2
8	0	60	0	0	1.58	46	18.4265	6.06	4.04	1.75	156	0.24	1.71	3.9	5	0.75	5.35	2.30857	89.1429	0.140351	11.9	5.4
9	1	69	0	0	1.68	70	24.8016	5.63	2.82	2.07	231	0.31	1.1	3.3	7.4	1.89	5.73	1.36232	111.594	0.281818	11.7	8.5
10	0	70	0	0	1.58	55	22.0317	4.02	1.96	1.76	216	0.23	1.79	5	5.9	1.06	4.65	1.11364	122.727	0.128492	12	6.8
11	0	67	0	0	1.61	59	22.7615	4.06	2.45	1.44	308	0.12	1.7	4.6	5.6	1.52	5.18	1.70139	213.889	0.0705882	12.3	7.6
12	1	52	0	0	1.8	95	29.321	6.49	3.94	2.12	182	0.39	1.54	3.6	5.6	1.86	7.51	1.85849	85.8491	0.253247	11.9	4.3
13	0	44	0	0	1.58	68	27.2392	6.43	3.78	2.22	260	0.31	1.99	4.1	5.5	0.84	4.69	1.7027	117.117	0.155779	12.8	5.7
14	0	63	1	0	1.65	67	24.6097	4.84	2.5	2	184	0.29	1.5	3.6	4.6	2.26	5.43	1.25	92	0.193333	12.7	4.7
15	0	67	1	0	1.59	60	23.7332	7.63	4.51	2.59	371	0.37	1.63	2.1	5.6	1.31	5.52	1.74131	143.243	0.226994	12.4	6.5
16	0	61	0	0	1.6	52	20.3125	3.62	1.66	1.67	208	0.22	2.06	3.8	5.5	1.51	4.98	0.994012	124.551	0.106796	13.3	10.2
17	1	71	0	1	1.65	53	19.4674	6.57	4.57	1.67	198	0.26	1.75	3.5	4.6	0.85	5.87	2.73653	118.563	0.148571	12.6	4.9
18	0	67	0	0	1.65	78	28.6501	5.67	3.65	1.62	162	0.22	1.51	2.2	4.3	2.08	5.47	2.25309	100	0.145695	12.4	8.6
19	1	69	0	0	1.78	84	26.5118	4.29	2.82	1.14	148	0.28	1.7	3.9	4.9	0.85	5.74	2.47368	129.825	0.164706	12.3	8.8
20	1	62	1	1	1.8	82	25.3086	7	4.41	1.87	172	0.59	1.52	4.7	5.8	2.01	6.42	2.35829	91.9786	0.388158	12.2	7.2
21	0	65	0	0	1.63	60	22.5827	4.88	2.67	1.85	267	0.27	2.21	5.5	6.9	1.15	5.79	1.44324	144.324	0.122172	12	8.4
22	1	73	0	0	1.6	56	21.875	3.03	0.95	1.85	340	0.19	2.17	3.3	5.2	0.6	6	0.513514	183.784	0.0875576	13.3	8.9
23	0	65	1	0	1.61	69	26.6193	3.94	2.26	1.38	212	0.22	1.64	3.2	4.4	2.22	6.85	1.63768	153.623	0.134146	12.9	5.9
24	1	66	0	0	1.78	71	22.4088	6.03	3.26	2.17	208	0.38	1.96	5.5	6.6	2	5.63	1.5023	95.8525	0.193878	13.8	7
25	0	75	0	0	1.65	57	20.9366	3.49	2.11	1.04	225	0.31	1.52	4.2	5.8	2.97	5.05	2.02885	216.346	0.203947	13.3	7.4
26	0	60	0	0	1.59	55	21.7555	4.45	2.85	1.24	203	0.3	1.84	4	6.4	2.09	6.1	2.29839	163.71	0.163043	12.9	6.6
27	1	62	0	0	1.65	70	25.7117	8.7	4.33	3.06	246	0.52	2.09	6.6	9.2	3.13	5.96	1.41503	80.3922	0.248804	12.5	5.3
28	1	67	0	1	1.7	67	23.1834	5.07	3.05	1.5	192	0.38	1.52	1.5	3.4	3.03	7.67	2.03333	128	0.25	12.7	6.5
29	0	57	0	0	1.63	63	23.7118	4.86	2.52	2.1	245	0.19	1.94	5	7.3	2.26	6.23	1.2	116.667	0.0979381	12.5	9.6
30	0	60	0	0	1.68	60	21.2585	6.46	3.74	2.44	241	0.2	1.8	3.2	5.8	1.22	5.84	1.53279	98.7705	0.111111	12	5.4
31	0	56	0	0	1.7	64	22.1453	6.11	2.7	2.95	267	0.27	1.7	5	6	1.12	7.37	0.915254	90.5085	0.158824	13.2	9.4
32	0	60	0	0	1.5	55	24.4444	7.94	4.43	2.76	254	0.43	2.12	4.6	6	0.76	6.22	1.60507	92.029	0.20283	12.9	5.4
33	0	68	0	0	1.63	60	22.5827	6.63	4.16	1.68	198	0.62	1.4	1.1	4	6.56	4.72	2.47619	117.857	0.442857	13.1	7.9
34	1	55	1	0	1.78	91.5	28.8789	6.63	4.01	1.96	272	0.34	1.39	2.3	5	1.46	7.09	2.04592	138.776	0.244604	12.5	8.4
35	0	68	0	0	1.58	63	25.2363	5.1	2.76	1.99	233	0.25	2.11	4.7	6	0.72	5.97	1.38693	117.085	0.118483	12.1	10.3
36	0	70	0	0	1.55	59	24.5578	4.71	2.65	1.55	275	0.35	1.8	2.2	6.2	1.09	4.95	1.70968	177.419	0.194444	13.4	8.3
37	1	65	0	0	1.73	77	25.7276	3.57	1.64	1.7	260	0.22	1.51	4.1	5.9	1.98	8.73	0.964706	152.941	0.145695	15.4	5.4
38	0	78	1	0	1.6	92	35.9375	4.94	2.8	1.67	180	0.32	1.69	2.8	5.8	5.43	6.08	1.67665	107.784	0.189349	12.2	4.5
39	0	61	0	0	1.65	71	26.079	6.86	3.81	2.52	264	0.36	1.72	4.4	5.7	1.7	5.71	1.5119	104.762	0.209302	12.6	8.7
40	0	66	0	0	1.55	58	24.1415	4.88	3.29	1.13	195	0.3	2.2	3.1	7	2.72	5.81	2.9115	172.566	0.136364	12.7	7.7
41	1	71	1	0	1.68	86	30.4705	7.63	4.07	2.82	250	0.38	1.21	3.2	4.2	1.76	6.26	1.44326	88.6525	0.31405	13.1	5.3
42	1	59	0	0	1.85	69	20.1607	8.26	5.56	2.11	209	0.36	1.69	3.7	4.7	0.9	5.91	2.63507	99.0521	0.213018	12.6	5.2
43	1	67	1	1	1.5	57	25.3333	6.54	3.64	2.33	233	0.35	1.62	3.8	5.3	3.38	10.89	1.56223	100	0.216049	12.5	6.6
44	1	76	0	1	1.62	62	23.6244	5.45	3.58	1.49	221	0.23	1.42	4	4.7	1.96	8.95	2.40268	148.322	0.161972	12.1	4.8
45	1	69	1	0	1.45	45	21.4031	7.73	5.02	2.1	277	0.55	1.55	4.9	6	2.96	7.09	2.39048	131.905	0.354839	13.6	8.3
46	1	60	0	1	1.75	72	23.5102	7.87	4.63	2.54	223	0.46	0.93	3.2	4.2	1.92	7.21	1.82283	87.7953	0.494624	12.5	5.8
47	1	65	1	0	1.7	81	28.0277	7.55	3.77	2.85	262	0.42	1.31	4.5	5.6	2.23	5.09	1.32281	91.9298	0.320611	12.9	7.9
48	0	60	1	0	1.6	61	23.8281	4.63	2.89	1.45	154	0.22	1.52	4.7	5.7	1.01	6.3	1.9931	106.207	0.144737	11.8	11
49	0	64	0	0	1.58	55	22.0317	4.39	2.63	1.35	237	0.3	1.22	2.4	3.6	2	5.77	1.94815	175.556	0.245902	12	9.8
50	0	73	0	0	1.6	62	24.2188	6.74	3.79	2.59	178	0.3	0.64	2.2	3.8	1.5	5.35	1.46332	68.7259	0.46875	13	8.9
	0=F 1=M		1=YES	1=YES
